# Supplementary material for: Fabrication of 3D Bioprinted Bi-Phasic Scaffold for Bone–Cartilage Interface Regeneration
Source: Biomimetics (Basel). 2023 Feb 21;8(1):87. doi: 10.3390/biomimetics8010087 (PMC10046269; doi:10.3390/biomimetics8010087)
Supplement: Supplementary file 1 [file biomimetics-08-00087-s001.zip]

Archive with 1 entries (1 files):
- biomimetics-2142294-supplementary.pdf
